# Supplementary material for: Functional-metabolic coupling in distinct renal cell types coordinates organ-wide physiology and delays premature ageing
Source: Nat Commun. 2023 Dec 18;14:8405. doi: 10.1038/s41467-023-44098-x (PMC10728150; doi:10.1038/s41467-023-44098-x)
Supplement: Supplementary file 7 — Source Data [file 41467_2023_44098_MOESM7_ESM.xlsx]

## Sheet: Figure 1
Fig 1c'			Fig 1e			Fig 1f			Fig 1g			Fig 1j			Fig 1l'			Fig 1m			Fig 1n			Fig 1o			Fig 1p			Fig 1q			Fig 1r'			Fig 1s'			Fig 1t			Fig 1u
PC	SC		Vehicle	Rotenone		Vehicle	Rotenone		Vehicle	Rotenone		PC	SC		PC	SC		PC	SC		Control	CapaR>Glut1-RNAi		Control	C724>Glut1-RNAi		Control	CapaR>Glut1-RNAi		Control	CapaR>Glut1-RNAi		PC	SC		PC	SC		Control	CapaR>PGI-RNAi		Control	Oxamate
78.58	42.089		0.621566	0.00751111		89.2515	29.6965		124.876	74.4125		57.341	34.592		74.769	53.62		82.47	50.816		0.599361	0.395004		0.527941	0.514342		88.105	55.4525		0.6259	1.2811		27.116	51.493		26.497	75.321		0.295202	0.611953		0.254678	0.235334
102.585	50.503		0.704607	0.00970599		47.211	24.2495		169.773	57.0755		99.895	27.196		68.584	50.718		78.523	34.389		0.594929	0.424048		0.511481	0.470374		75.2715	62.72		0.6652	0.9254		42.185	64.015		25.562	122.345		0.244291	0.611997		0.269973	0.233761
86.456	40.373		0.374855	0.0419404		68.989	31.795		106.929	60.7315		77.093	33.105		46.801	36.644		96.71	45.121		1.1074	0.252399		0.338365	0.33162		38.9505	131.975		0.4075	0.5219		53.71	39.297		25.25	140.008		0.295202	0.478172		0.192484	0.233761
76.576	38.898		0.510991	0.415338		72.915	70.359		118.655	69.6435		50.8	21.459		59.539	51.497		60.44	33.969		0.779914	0.36818		0.499332	0.490594		43.0705	44.0945		0.6778	0.7153		60.862	52.42		25.254	170.583		0.347085	0.567484		0.29752	0.197378
67.515	42.199		0.62081	0.00839785		151.443	28.657		96.051	80.727		52.917	34.2		41.06	32.184		89.508	60.208		0.669462	0.524507		0.454347	0.600161		38.8355	43.5495		0.5376	0.5477		31.69	57.806		26.445	129.035		0.700434	0.386996		0.29752	0.188974
106.66	52.16		1.00365	0.0276537		127.666	85.598		71.0065	82.848		82.311	29.253		59.957	38.565		66.949	46.755		0.123197	0.189836		0.440441	0.607915		55.376	46.606					33.463	48.49		25.664	91.601		0.463076	0.380615		0.473748	0.390275
144.315	49.117		0.251517	0.00620088		176.378	52.2395		166.29	52.825		67.751	18.626		38.823	31.891		109.828	81.186		0.447194	0.394802		0.418146	0.652093		43.0935	62.645					32.568	47.303		27.298	63.915		0.0834337	0.25335		0.0640235	0.26743
139.676	86.543		0.620864	0.103611		164.868	41.3065		127.323	50.0815		70.6	21.24		64.182	44.617		101.519	66.536		0.85902	0.199096		0.544796	0.520888		49.836	74.8845					32.491	60.739		28.667	57.006		0.207092	0.0787866		0.452637	0.36381
132.956	69.796		0.300447	0.0352394		145.583	104.41		145.845	40.9345		227.1	100.209		55.158	28.493		103.879	66.973		0.214032	0.169886		0.163954	0.490664		57.186	62.938					26.599	35.99		20.677	38.18		0.577701	0.42363		0.414228	0.36381
158.422	75.743		0	0.00341004			60.404		93.151	43.565		204.271	72.505		50.267	29.692		119.093	57.953		0.606029	0.00660024		0.496028	0.523419		53.734	59.807					30.365	61.788		17.224	27.941		0.499647	0.401171		0.318928	0.0737317
99.841	35.238		1.14647	0.0289278					146.964	58.5055		39.794	24.01		47.467	24.76		117.31	76.298		0.655182	0.0488496		0.129984	0.618655		81.313	67.265					42.163	50.455		24.681	62.428		0.657948	0.361216		0.428049	0.459179
69.824	29.902		0.493782	0								56.112	24.84		70.548	50.428		111.669	79.026		0.439745	0.469068		0.273971	0.427558		52.6335	115.323					51.257	67.131		13.727	70.606		0.603493	0.763726		0.525423	0.459179
71.006	41.132		0.563252	0.0466252								56.595	29.893		72.832	49.649		106.8	72.784			0.402863		0.483072	0.503793								44.608	54.449		11.647	42.02		0.295542	0.493524		0.302285	0.441171
115.811	97.728		0.712757	0.0145433								73.158	26.554		65.28	40.434		107.787	67.303			0.352814		0.176607	0.0549846								35.746	50.017		10.898	33.029			0.423588		0.792885	0.972614
85.105	47.534		0.626658	0								139.607	42.78		58.749	37.415		85.332	53.56						0.388655								21.666	27.793		14.462	34.509			0.477617		0.792885	0.127983
106.554	62.314											150.435	49.019		57.314	38.144		106.206	68.907						0.615159								37.25	52.867		16.224	29.964					0.542426	0.346634
117.727	69.296											136.851	43.023		57.12	46.133		77.609	35.304						0.168173								31.857	59.701		18.443	146.898					0.561901	0.346634
95.866	40.575											76.28	22.662		62.084	47.069		40	29.091						0.38581											20.38	136.499
133.396	89.273											60.716	19.327		76.904	50.546		69.004	31.247																	19.161	75.576
133.984	74.188											175.122	78.482		67.292	54.594		56.701	25.454																	11.478	29.5
120.347	60.699											230.718	90.821		74.6	54.069		95.993	41.536																	14.1	28.3
98.487	57.129											219.778	86.562		50.911	37.511		103.124	39.574
96.238	58.292											192.819	77.468		74.304	62.362		56.578	22.835
106.658	46.783											206.837	77.104		75.725	39.467		64.336	46.616
												227.454	77.972		77.535	46.16		88.943	59.716
												214.938	131.972		69.574	41.487		90.437	47.505
												68.539	32.425					99.508	56.855
												93.446	23.118					97.568	56.601
												87.304	21.31					90.685	41.256
												106.54	34.289					96.015	59.393
												95.142	52.749					91.364	55.658							bubble_radius_um
												212.166	58.451					83.938	56.005																										bubble_width_um	bubble_radius_um	bubble_radius_m	bubble_volume_m3	bubble_volume_l
												148.415	68.367																												date
												43.93	19.985																			bubble_volume_l	bubble_volume_nl	secretion_rate_nl.min
												38.55	22.716																												1
												121.537	56.313																												2
												147.481	71.482																												3
												150.873	47.403																												4
												123.463	43.82																												5
												114.343	36.343																											Genotype	6
												50.832	26.287																										date		7
												65.018	30.357																												8
												172.172	53.468																										1		9
												133.152	29.48																										2		10
												166.135	57.05																										3		11
												181.652	47.9																										4		12
												94.34	52.876																										5		13
												44.168	19.804																										6		14
												41.419	20.278																										7		15
												53.805	16.46																										8		16
																																							9		17
																																							10		18
																																							11		19
																																							12		20
																																							13		21
																																							14		22
																																							15		23
																																							16		24
																																							17		25
																																							18		26
																																							19		27
																																							20		28
																																							21		29
																																							22		30
																																							23		31
																																							24		32
																																							25		33
																																							26		34
																																							27		35
																																							28
[truncated: 2 more columns]

## Sheet: Figure 2
Fig 2a''''			Fig 2b''			Fig 2g				Fig 2h				Fig 2i				Fig 2m				Fig 2n			Fig 2o			Fig 2p
PC	SC		PC	SC		Control	dCPT1-RNAi #1	dCPT1-RNAi #2		Control	dCPT1-RNAi #1	dCPT1-RNAi #2		Control	dCPT1-RNAi #1	dCPT1-RNAi #2		Control	dCPT1-RNAi #1	dCPT1-RNAi #2		Control	ACC-RNAi		Control	C724>dCPT1-RNAi #2		Control	C724>dCPT1-RNAi #2
0.142811	0.0257835		0.175882	0.0129095		0.039159	0.110286	0.0532951		0.4981	1.1636	0.74695		1.1828	0.387205	0.521434		0.374155	0.196371	0.352152		0.512916	0		0.026405	0.547958		0.0278362	0.0131494
0.0878995	0.0732658		0.115624	0.0567415		0.0643833	0.116147	0.0261902		0.81495	1.33125	0.70635		1.17908	0.384902	0.419978		0.490279	0.576339	0.449238		0.446833	0.0176096		0.610694	0.653655		0.0152461	0.0378345
0.11589	0.0522903		0.101037	0.0112786		0.0629148	0.136566	0.158108		0.42095	1.2768	1.34015		1.49106	0.267289	0.688913		0.811226	0.507293	0.45287		0.153757	0		0.53122	0.773433		0.00921639	0.00369584
0.100043	0.15143		0.0681279	0.0411784		0.0484262	0.154849	0.15127		0.7743	1.15005	1.42165		1.08456	0.544559	0.417534		0.427849	0.453147	0.155156		0.398991	0		0.494555	0.762555		0.0146559	0.0154369
0.130159	0.0856714		0.0841768	0.0160721		0.0521836	0.139929	0.15396		0.4889	1.33125	1.19975		0.772331	0.469116	0.676085		0.277987	0.204253	0.39042		0.0284497	0		0.676239	0.844126		0.0522506	0.0381498
0.161974	0.018243		0.100212	0.0328048		0.028737	0.132017	0.14178		0.62025	1.553	0.7697		1.05455	0.428737	0.920099		0.501891	0.0386924	0.355241		0.532643	0.480434		0.37209	0.582349		0.0217599	0.0520634
0.181434	0.0247409		0.170234	0.0232365		0.0424985		0.140011		0.22655		0.7425		0.835459	0.46355	0.420751		0.611753	0.302839	0.0795941		0.565517	0		0.454303	0.389537		0.0147431	0.0294421
0.154662	0.0422872		0.128542	0.0277225		0.0349549		0.163421		0.40745		0.77415		0.657336	0.618464	0.424412		0.481147	0.453949	0.437093		0.593266	0.515822		0.526949	0.295421		0.0269693	0.0140151
0.153458	0.0472242					0.0714625		0.15442		0.5705		0.81495		0.742818	0.372489	0.573393		0.620666	0.581053	0.621782		0.434721	0		0.653845	0.875115		0.0161471	0.0133967
0.197979	0.0456095					0.0381747				0.7698				0.873173	0.67182	0.593199		0.0775827	0.397594	0.512014		0.313604	0.23577			0.387462		0.0179432	0.0199778
0.156226	0.0427835					0.0432615				0.5887				1.1162		1.25438		0.628469	0.181075	0.250714		0.5268	0.36892			0.630361		0.0439372	0.0178685
0.12876	0.0986081					0.0506446				0.95535				1.11773				0.500321	0.0822085	0.448865		0.572077	0.329886					0.0140825	0.0231017
0.114554	0.0472073					0.0561513				0.37595				1.24592				0.786774	0.307827	0.454084		0.540723	0.344975					0.0143816
						0.0546115				0.64295				0.962336				0.19365	0.308018	0.00438313		0.438628	0.413449					0.0305084
						0.0452264				0.5117				0.602357				0.538738	0.386235	0.500282		0	0.134065					0.0594271
						0.0404496				0.9689				0.92038				0.459569	0.32839	0.330075		0.481318	0.157585					0.0245656
														0.979071				0.535595	0.419349	0.100343		0.591506	0.430471
														1.13314				0.636652		0.373194		0.576177	0.669471
														0.805396				0.263816		0.334588		0.66949	0
														1.2443				0.556276		0.0650271		0.530673	0
																		0.620657		0.333336
																		0.544537		0.4516
																		0.794654		0.00249204
																		0.486667		0.00159688
																		0.505343		0.647459
																		0.427253		0.458775
																		1.03347		0.634251
																		0.460835		0.318487
																		0.461126		0.653003
																		0.458037		0.466953
																		0.00403576		0.0212104
																		0.358451
																		0.492325
																		0.524993
																		0.52866
																		0.723778
																		0.224526
																		0.0132099
																		0.489907
																		0.517915
																		0.584423
																		0.40938
																		0.65907
																		0.380152
																		0.53639
																		0.00342167
																		0.276981
																		0.576985
																		0.766299

## Sheet: Figure 3
Fig 3e			Fig 3h			Fig 3k				Fig 3l			Fig 3m
PC	SC		Contact	No Contact		Control	Pex16-RNAi	Pex3-RNAi		Control	Pex16-RNAi		Control	Pex16-RNAi
0.224214	0.063086		72.9167	27.0833		0.830759	0.265787	0.322827		47.706	44.2955		0.010406	0.0530514
0.146651	0.11504		69.2308	30.7692		0.494995	0.141926	0.42629		84.004	53.932		0.0203733	0.097621
0.255611	0.0587378		56.9231	43.0769		0.319794	0.641956	0.187289		79.882	80.9237		0.0113629	0.113134
0.228795	0.0701846		58.6207	41.3793		0.532103	0.390978	0.395004		132.642	44.294		0.0294236	0.0224923
0.224902	0.0921034		55.1724	44.8276		0.599673	0.309819	0.500414		145.625	59.723		0.0430509	0.118551
0.278255	0.0926736					0.595095	0.590766	0.33034		121.828	58.05		0.0113512	0.0832947
0.234923	0.089261					0.649667	0.426479	0.102622		85.3435	35.824		0.0197278	0.130494
0.229718	0.0372502					0.315778	0.380622	0.36189		86.038	66.0535		0.0111187	0.0781994
0.159172	0.0439479					0.438268	0.469728	0.367841		95.514	40.9615		0.0329674	0.128966
0.189364	0.080126					0.46082	0.408723	0.305498		66.3965	49.375		0.0148492	0.123707
0.168683	0.0380572					0.555028	0.379323	0.325091		77.543	51.403		0.0189856	0.0311336
0.182278	0.0479344					0.288385	0.197778	0.1184		76.747	41.082			0.129221
	0.0385561					0.350998	0.361673	0.182536
						0.534183	0.0686728	0.264009
						0.474157	0.393566	0.381112
						0.596985	0.103218	0.0967279
						0.696238	0.413031	0.521336
						0.544084	0.428253
						0.48469	0.474552
						0.633112	0.407629
						0.551751	0.481022
						0.501076	0.328514
						0.171035	0.199982
						0.398747	0.0613003
						0.468427	0.463416
						0.458279
						0.443922
						0.247315

## Sheet: Figure 4
Fig 4c''			Fig 4d'			Fig 4e'			Fig 4f'			Fig 4g'			Fig 4h			Fig 4i			Fig 4j
PC	SC		PC	SC		PC	SC		PC	SC		PC	SC		Control	2DG		Control	2DG		Control	2DG
95.544	26.73		240.35	214.345		126.643	59.599		1.06233	0.578896		76.477	20.36		0.565657	0.356087		102.353	59.5845		127.197	158.893
59.364	26.273		247.189	222.945		133.276	46.021		1.01199	0.567134		80.683	26.242		0.379035	0.174323		158.027	36.4385		57.8125	84.8155
45.388	22.219		183.086	167.277		123.447	40.787		1.17458	0.715644		151.189	16.457		0.385581	0.178667		150.135	79.1525		85.672	79.102
49.527	19.839		226.973	193.878		135.164	61.33		1.30425	0.610886		72.019	17.249		0.647723	0.233538		116.344	118.491		35.777	115.265
31.996	21.444		238.239	216.584		143.617	38.358		1.39607	0.755791		72.311	49.502		0.53137	0.387629		80.385	71.3465		125.432	110.193
17.095	13.674		102.939	100.729		163.971	54.434		0.607706	0.595332		59.914	17.366		0.265394	0.168586		83.2425	4.952		53.953	55.357
19.412	10.077		75.097	71.731		161.009	64.534		0.967225	0.703122		191.41	13.3		0.483806	0.351499		45.151	98.564		78.529	78.2825
20.305	11.219		103.925	101.027		194.588	57.052		0.691822	0.422438		94.109	42.341		0.565657	0.356087		76.2405	48.73		83.003	43.12
24.425	14.131		99.261	80.595		226.793	95.668		0.988089	0.434457		81.424	56.052		0.379035	0.174323		76.9985	50.097		55.798	164.024
25.596	16.428		87.801	79.015		245.855	111.352		0.790403	0.556326		83.189	40.936		0.385581	0.178667		155.566	54.051		40.676	113.814
27.83	16.605		74.81	56.499		240.676	141.531		1.1108	1.03656		51.283	21.992		0.647723	0.233538		125.668	50.1325
22.489	12.31		66.828	56.521		245.966	157.914		0.95186	0.578158		95.376	20.487		0.53137	0.387629		201.872	130.276
22.907	17.037		125.784	128.044		116.471	34.791		1.03531	0.887238		110.26	42.098		0.265394	0.168586		135.351	107.494
23.357	18.124		127.836	121.486		87.313	32.011		1.21002	0.58196		78.313	22.474		0.483806	0.351499		97.09	70.3095
27.298	13.274		140.085	116.276		113.652	49.883		1.04688	0.647028		93.351	44.262						127.549
30.654	20.876		195.076	137.903		115.155	38.852		2.88209	1.19237		139.546	109.1						102.151
26.682	19.385		181.846	113.368		93.014	33.3		1.20943	0.473601		71.971	40.543
27.103	22.688		129.053	76.832		81.826	45.11		1.22605	0.707893		48.57	30.424
25.558	20.306		154.462	111.32		82.56	35.605		1.47842	0.789976		81.124	12.733
14.741	13.243		156.853	103.841		79.83	21.064		0.831775	0.343468		139.325	31.605
44.062	26.675		251.121	182.309		83.992	20.988		0.660129	0.399831		107.343	37.124
202.399	35.798		251.819	216.271		72.983	27.237		0.753735	0.450381		106.718	37.772
166.437	56.011		254.964	251.735		208.943	85.039		0.834571	0.413624		107.436	38.48
117.715	47.826		246.914	201.628		137.102	60.584		0.690271	0.331589		50.933	34.533
98.438	41.429		225.583	128.137		171.269	67.092		0.930901	0.548176		70.298	34.908
120.496	39.603		227.196	136.177		131.802	65.019		1.19113	0.586598		53.322	24.399
60.886	33.518		164.312	93.255		182.146	111.032		1.64465	0.685958		96.896	22.457
41.487	27.766		126.176	77.66		210.894	88.909		1.0467	0.936241		59.683	6.208
158.206	56		238.24	219.429		231.07	114.913					87.268	23.098
61.196	29.658		230.368	163.074		232.96	104.89					58.097	23.5
61.277	36.789		218.303	161.01		234.694	96.154					41.266	12.651
62.625	42.743		136.006	145.924		235.762	119.626					59.792	19.733
47.69	29.927		144.489	107.693		165.113	59.874					78.089	24.649
46.225	37.01		118.915	118.886		212.989	36.618					50.183	21.051
78.196	63.543		159.851	121.81		136	37.909					52.05	29.1
66.919	53.66		130.653	105.281		156.148	49.692						17.024
66.716	45.898		124.165	112.585
55.537	34.335		136.788	66.15
55.883	31.219		109.383	75.505
36.97	24.409		141.077	93.496
29.279	14.59		240.825	182.822
49.074	22.512		153.478	128.549
57.58	24.392		158.594	124.131
42.342	28.472		207.887	162.717
50.044	27.209		184.978	121.596
54.02	17.068		113.066	87.046
			207.549	106.095
			198.032	112.493
			162.556	128.392
			29.182	32.09
			30.063	35.411
			36.351	40.975
			77.288	39.283
			123.986	103.633
			115.503	116.229

## Sheet: Figure 5
Fig 5d			Fig 5e				Fig 5j					Fig 5k					Fig 5n			Fig 5q			Fig 5t
Control	G6PD-RNAi		Control	G6PD-RNAi	PGD-RNAi		Control 1 day	G6PD-RNAi 1 day	Control 7 day	G6PD-RNAi 7 day		Control 1 day	G6PD-RNAi 1 day	Control 7 day	G6PD-RNAi 7 day		Control	G6PD-RNAi		Control	G6PD-RNAi		Control	G6PD-RNAi
122.772	109.159		0.378676	0.50769	0.227167		130.343	97.091	128.164	438.081		1059.53	1142.82	1115.86	4088.73		0.111934	0.304588		11.8852	36.529		16.026	35.086
185.03	88.184		0.688798	0.274096	0.00924473		141.238	112.345	148.825	318.473		501.033	1076.72	1622.71	3508.36		0.0981001	0.371593		11.39	21.1675		16.2065	43.1645
198.188	128.108		0.396923	0.385424	0.202414		137.042	110.408	101.934	251.324		1411.25	1088.99	1054.77	3144.85		0.140303	0.378785		20.8379	43.8927		16.8095	39.688
167.693	103.509		0.46865	0.0356392	0.0436757		148.663	172.553	92.733	132.683		1282.61	898.438	1324.01	1576.14		0.12171	0.244385		3.82319	27.8103		18.7635	38.381
138.037	116.267		0.426791	0.33474	0.495803		119.367	116.138	135.67	230.259		1248.22	1612.38	1253.07	1740.06		0.147654	0.375925		1.79487	27.3048		20.282	24.549
131.201	104.728		0.795714	0.550883	0.195533		97.818	167.226	127.357	357.616		791.661	1162.92	2120.92	3013.54		0.142717	0.306501		10.8534	38.5396		19.0005	39.1885
157.47	47.6185		0.408785	0.397864	0.04433		91.361	140.996	112.103	232.115		842.265	1639.9	1263.64	3705.69		0.203007	0.316847
197.311	90.7875		0.0302183	0.229736	0.300497		74.493	137.042	156.654	134.62		670.681	999.564	1731.18	2215.75		0.130789	0.29651
207.405	96.7145		0.646115	0.434706	0.190289		90.554	101.934	116.219	151.085		682.383	895.371	2178.54	1199.56		0.094842	0.338261
195.857	96.0925		0.660639	0.145242	0.0292649		87.568	64.889	54.397	157.461		785.285	989.476	1289.71	1789.93		0.142024	0.137487
			0.669906	0.3143			85.792	98.544	19.693	154.636		785.285	583.355	1947.88	2475.14		0.175508	0.458922
			0.289992	0.307331			132.764	168.84	112.345	203.141		834.114	832.338	1600.51	3026.62		0.141334	0.261779
			0.824949	0.372017			142.045	206.45	169.648	42.856		1145.56	993.108	2198.4	3258.17		0.128318	0.34862
			0.351502	0.41168			107.422	154.394	114.928	146.404		805.139	1106.02	1674.76	2084.52		0.138651	0.369576
			0.218601	0.0534084			169.809	178.687	119.851	272.792		1404.07	1133.13	1544.66	1845.94		0.122826	0.39516
			0.523211				155.766	171.423	38.013	238.411		1533.2	1336.84	1230.07	2322.44		0.111449	0.134323
			0.55				121.142	66.019	39.385	335.583		1389.87	1188.9	1623.19	2528.89		0.0900231	0.317683
			0.801946				127.922	87.164	69.086	249.629		1434.01	1122.08	1198.35	2041.1		0.155023	0.163443
			0.404949				81.515	53.186	111.619	203.141		1427.64	1038.14	1467.1	2380.15		0.117592	0.152588
			0.297773				113.636	108.229	118.317	253.019		1328.04	1328.85	1231.92	2260.06		0.302547	0.446133
			0.400466				130.101	99.27	98.221	142.853		841.539	1205.45	1638.37	1368.16		0.121374	0.477083
			0.82646				149.632	64.97	45.116	162.384		1307.22	1066.47	1055.9	2334.87		0.0987937	0.625279
			0.860561				125.258	110.812	34.301	178.041		1405.04	1007.8	1437.73	1200.77		0.14674	0.492206
			0.58476				67.391	112.345	143.821	210.001		831.692	728.629	744.286	1462.99		0.155668	0.599394
			0.518393				88.778	87.326	148.099	288.691		1180.11	1400.76	884.476	1840.46		0.0905418	0.548201
			0.349752				63.92	93.54	124.29	204.513		1074.14	1275.34	975.11	5399.99		0.150916	0.484661
			0.369569				53.106	42.129	156.169	166.823		744.205	1396.89	925.152	2600.08		0.13416	0.492326
			0.470087				76.592	110.65	141.965	270.29		660.269	1088.66	1346.29	2651.81		0.149134	0.329837
			0.473155				134.54	115.896	84.178	181.996		728.629	703.609	865.832	2868.92		0.127466	0.410237
							125.178	110.65	62.387	158.268		646.065	1492.04	1027.01	3803.27		0.128959	0.361669
							135.024	112.022	68.521	163.514		1200.85	1135.39	1038.63	1568.39		0.104962	0.408638
							115.331	57.222	45.277	181.431		1448.22	1394.39	1646.03	2997.48		0.231391	0.416321
							110.731	169.486	47.214	138.898		1411.25	1454.67	1224.42	2266.27		0.156903	0.450869
							160.285	125.823	57.625	16.706		1262.75	1056.79	1780.9	1828.19		0.133148	0.476667
							132.845	106.776	27.198	163.433		1045.33	1681.46	1560.89	2604.36		0.139504	0.578807
							79.981	100.077	77.56	151.73		854.371	1766.45	1562.58	3103.86		0.11764	0.545731
							122.918	138.252	73.04	150.197		1330.95	734.762	1410.2	1897.36		0.146405	0.52287
							125.662	104.274	83.855	150.439		1202.7	1257.1	1124.82	2233.34		0.147545	0.418853
							114.847	73.847	64.082	107.099		1094.07	1070.83	1292.94	2343.67		0.118352	0.421164
							112.022	108.148	89.666	137.849		776.165	1477.27	1095.04	1914.63		0.118783	0.297269
							133.733	165.289	99.755	71.749		809.659	1863.62	1528.52	4342.88		0.0963022	0.517787
							128.244	66.342	99.835	247.046		903.845	1095.28	1241.77	2193.8		0.143041	0.323368
							138.898	114.121	92.41	39.063		1004.16	987.7	902.958	3168.83		0.178239	0.258014
							120.254	68.198	126.953	42.936		854.452	1281.88	848.399	3164.31		0.21706	0.572044
							124.774	81.03	96.526	44.793		801.83	1431.83	1339.02	4143.61		0.130591	0.407676
							90.07	97.172	41.807	322.911		731.938	1012.72	963.973			0.164685	0.280541
							96.123	93.217	98.383	244.141		1350.08	1621.58	1799.46			0.117651	0.427149
							116.38	99.028	60.531	394.015		542.113	1387.61	820.474			0.117739	0.412661
							91.442	84.582	50.846	534.123		1011.83	724.835	1129.26			0.176592	0.369508
							73.928	101.611	65.777	277.392		898.438	925.475	1343.46			0.0948688	0.431781
							56.011	126.307	58.513	465.683		835.647	818.779				0.130916
							66.1	107.664	76.834	512.655		899.406	1175.99				0.315647
							67.391	93.459	95.477	377.389		922.488	1190.68				0.380875
							70.458	83.613	57.867	367.462		1170.5	934.756				0.144132
							77.399	113.071	37.448	210.405		668.179	1269.93				0.404819
							69.489	112.749	31.072	307.416		1025.96	1557.01				0.386335
							58.674	115.251	60.854	108.471		856.47	1465.49
							69.166	126.146	56.738	183.126		791.096	1451.85
							53.186	134.459	50.765	162.626		1341.52	1708.02
							47.214	135.912	46.246	191.842		1110.78	620.158
							62.952	135.266	78.286	90.877		1252.1	1068.41
							51.976	113.233	54.397	131.231		1354.76
							71.103	106.211	68.602	95.8		1445.15
							84.662	83.371	68.763	45.438		1647.48
							56.98	37.69	46.649	75.704		1009.98
							78.448	56.657	43.259	101.611		1060.9
							123.886		42.372	73.363		915.305
							118.802		52.783	92.007		700.542
							74.009			128.164		1337.41
							47.618			202.899		1308.27
							132.441			193.376
							40.435			491.994
							144.063			213.956
										336.874
										286.189
										179.332
										270.532
										323.396
										359.876
										180.382
										313.388
										490.703
										178.445
										256.973
										311.935
										96.123
										341.958
										453.093
										147.292
										167.388
										120.416
										197.007
										145.274
										231.631
										489.411
										142.368
										340.344

## Sheet: Figure 6
Fig 6c			Fig 6f			Fig 6i			Fig 6l			Fig 6o			Fig 6r
PC	SC		Control	ERR-RNAi		Control	ERR-RNAi		Control	ERR-RNAi		Control	ERR-RNAi		Control	ERR-RNAi
107.469	88.471		0.477074	0.444149		37.505	23.0335		0.101183	0.0688126		0.861794	1.03161		73.4535	193.838
117.668	49.016		0.469318	0.372483		143.762	15.062		0.112908	0.0356538		1.06547	0.952317		73.5025	196.28
94.168	55.944		0.84228	0.360452		111.832	13.701		0.0426974	0.0597563		1.10288	1.37097		96.7095	210.959
89.488	40.336		0.398208	0.50418		135.131	34.4295		0.0688896	0.0852042		0.724784	1.49469		118.615	166.299
50.103	46.519		0.652385	0.427751		66.0585	38.2715		0.0926074	0.0285314		1.24507	1.24509		152.658	75.8195
59.675	72.559		0.209832	0.285191		54.485	58.755		0.0753009	0.0772445		0.933211	1.35487		80.2915	122.583
58.58	48.867		0.5967	0.624129		36.215	15.8485		0.121816	0.0675965		0.801385	1.53017		140.248	170.349
68.509	33.105		0.582413	0.100351		67.0545	54.472		0.0825924	0.0329741		1.18293	1.36526		139.947	149.681
63.011	41.862		0.11644	0.262505		37.2575	27.7415		0.0841115	0.0399237		1.18809	1.41489		92.3175	141.677
182.539	49.758		0.496132	0.270242		86.453	23.0655		0.0885885	0.0552423		0.988426	1.49401		98.688	153.198
187.285	24.924		0.515354	0.261773					0.0687212	0.0461866			1.5493		77.0335	120.739
139.093	42.012		0.353024	0.23204					0.0561154	0.0660498
201.547	41.817		0.469068	0.456772
87.929	29.153		0.300117	0.022216
61.103			0.340185	0.0934622
84.17			0.123867	0.413772
102.38			0.466585	0.284665
83.624			0.329974	0.198688
83.132			0.345431	0.463571
97.757			0.361366	0.520273
83.134			0.384515	0.277244
86.025			0.279756	0.135932
134.6			0.622921	0.236733
109.809			0.534325	0.243411
50.758			0.364771	0.263826
32.69			0.630561	0.500394
76.626				0.520225
74.206
69.93
71.012
130.007
95.128
93.467
88.165
68.895
78.731

## Sheet: Figure 7
Fig 7a			Fig 7b				Fig 7e			Fig 7h			Fig 7k			Fig 7n			Fig 7q			Fig 7t			Fig 7w				Fig 7z			Fig 7ac
7 Day Male	28 Day Male		7 Day	28 Day	35 Day		7 Day	28 Day		7 Day	28 Day		7 Day	28 Day		7 Day	28 Day		7 Day	28 Day		7 Day	28 Day		7 Day	28 Day	35 Day		7 Day	28 Day		Control	G6PD-RNAi
43.9	31.4		0.399715	0.484759	0.159258		1.61994	0.833488		108.972	86.218		0.0229762	0.0416729		0.185319	0.199867		148.648	75.888		114.897	189.713		80.0085	118.618	214.24		18.997	88.5775		141.214	199.112
41.4	27.5		0.422722	0.511465	0.309573		0.615079	0.453808		77.171	77.2775		0.0277199	0.0305315		0.221151	0.431584		173.007	103.325		105.046	187.429		92.6795	98.4725	120.252		31.781	100.41		176.572	229.962
40.4	34.4		0.187441	0.35687	0.318447		1.12588	0.628207		66.5425	51.96		0.0810153	0.0216238		0.213066	0.335497		182.493	45.8355		139.482	186.943		68.475	99.697	139.311		39.1865	77.015		98.799	227.452
			0.293464	0.180246	0.140472		0.989563	0.644316		60.6525	95.2635		0.0494392	0.0144785		0.237275	0.367262		157.711	82.844		146.328	189.115		183.602	112.237	169.949		43.9725	111.201		162.968	197.643
			0.152065	0.283011	0.354993		0.712483	0.939623		65.251	96.758		0.0435934	0.00428782		0.165339	0.355413		181.708	61.836		112.413	169.773		61.2745	108.897	129.582		45.496	100.084		121.368	174.214
			0.491336	0.282601	0.0950381		1.12354	0.588299		82.5	85.1365		0.0427978	0.00138365		0.157135	0.26303		187.941	121.757		96.6715	132.87		87.761	114.202	175.815		38.954	81.4025		157.793	245.328
			0.58581	0.113493	0.345078		1.07862	0.751851		76.775	81.919		0.0297268	0.0304682								136.471	166.209		126.669	135.324	129.544					143.396	242.589
			0.432361	0.296934	0.236653		1.16558	0.40856		70.576	110.348		0.0339141	0.00647345								99.141	130.968									165.477	249.571
			0.0320593	0.504478	0.308963		0.632251	0.531173		71.0305	70.5535		0.0427989	0.0236989								181.132	126.141									180.361	206.601
			0.502102	0.542517	0.0212805			0.460259		64.2175	91.2315		0.0343892	0.0176122								146.303	170.737									183.22	173.73
			0.578596	0.366694	0.0537191					56.0335	90.8225		0.0278147	0.0199599								145.226	161.422									202.35	209.99
			0.608301	0.261958	0.247556					67.6625	93.905			0.0167188
			0.483437	0.233344	0.110678
			0.683949	0.0387369
			0.111178	0.389932
			0.366827	0.473215
			0.475127	0.506653
			0.63468	0.486785
			0.266556	0.442163
			0.339972	0.108865
			0.708836	0.199965
			0.77376	0.113754
			0.992047
			0.385993
			0.364143
			0.550908
			0.464975
			0.451975
			0.619943

## Sheet: Sup Fig 1
Fig S1b'''			Fig S1e'''			Fig S1f			Fig S1h			Fig S1i					Fig S1j			Fig S1k			Fig S1l			Fig S1m
PC	SC		PC	SC		Vehicle	Rotenone		CapaR>GFP	C724>GFP		Control	CapaR>Glut1-RNAi	Act5c>Glut1-RNAi	C724>Glut1-RNAi		PC	SC		PC	SC		Control	PGI-RNAi		Vehicle	Oxamate
0.998243	0.538765		1.84217	1.559		0.149	0.04		109.936	93.3		0.599361	0.395004	0.179687	0.514342		155385	218511		21539.3	13994		0.205	0.205		1	1
0.941019	0.667958		2.00165	1.69005		0.107	0.041		127.413	128.808		0.594929	0.424048	0.297464	0.470374		380481	167714		25790.8	17832.5		0.2	0.202		1	1
0.884945	0.384145		1.7598	1.63661		0.255	0.035		61.978	132.622		1.1074	0.252399	0.296381	0.33162		414788	231841		21680.6	46559.7		0.196	0.197		1	1
0.987435	0.781536		1.87207	1.58946		0.194	0.038		83.7816	100.353		0.779914	0.36818	0.326834	0.490594		286876	191681		32883.1	18878.7		0.215	0.198		1	1
0.999905	0.873475		1.96596	1.68131		0.217	0.043		55.333	131.095		0.669462	0.524507	0.252284	0.600161		221294	65747		30513.2	26057.4		0.215	0.191		1.04767	1
0.823099	0.10806		1.85393	1.5656		0.119	0.034		55.285	103.638		0.123197	0.189836	0.156975	0.607915		187792	115785		9472.58	16041.3		0.196	0.172		1.02167	0.939
0.214834	0.0245153		1.91885	1.58085					66.2948	96.7064		0.447194	0.394802	0.00829316	0.652093		180780	63676		10624.4	98077.5		0.208	0.197		0.943	1.00567
0.334133	0.255948		1.90741	1.64067					77.5777	91.1608		0.85902	0.199096	0.2125	0.520888		232202	68666		243677	662849		0.222	0.169		0.989	0.906333
0.601405	0.458255		1.9947	1.6392					79.8918	91.9133		0.214032	0.169886	0.410822	0.490664		120515	60506		9448.05	15640.1		0.217	0.179		1.051	0.98
0.999989	0.890916		1.97887	1.51286								0.606029	0.00660024	0.265068	0.523419		93831	60746		14462.9	20490.6		0.201	0.14		1.02067	0.955333
0.97636	0.0136475		1.96539	1.60665								0.655182	0.0488496	0.270255	0.618655		173681	97503		17318.3	40805.4			0.198		0.926667	0.928333
0.967047	0.48067		1.98265	1.63448								0.439745	0.469068	0.2642	0.427558		246459	159758		5040.52	9989.51					0.989333	0.989
			1.91615	1.45694									0.402863	0.228845	0.503793		313717	91378		6320.3	11074.8					1.06167	0.897333
			2.05118	1.57122									0.352814	0.105967	0.0549846		75019	63300		7713.96	10020.4					1.02667	0.958667
			1.87458	1.54678										0.0698949	0.388655		90075	72694		9700.26	16940.1					0.913333	0.931667
			2.00551	1.57255										0.323211	0.615159		138675	55474		7844.47	7684.5					0.975	0.832333
			2.08634	1.72338										0.102949	0.168173		165692	70441		55899	91891					1.06867	0.947333
			1.96549	1.70013										0.299467	0.38581					95273	170966					1.036	0.935333
			2.01124	1.74606										0.316492						77306	152114					0.893667	0.948
			1.80557	1.7163										0.246627						333717	712383					0.974	0.903333
			2.51275	1.73604																268825	353339					1.063	0.844
			2.43101	1.70925																						1.05367	0.969
			2.42746	1.62455																						0.881	0.868
			2.55681	1.66507																						0.966167	0.928333
			2.41877	1.81826																						1.07867	0.883667
			2.81371	1.74531																						1.05067	0.831667
			2.06045	1.67092																						0.863333	0.947
			2.3953	2.04452																						0.962	0.851
			2.20012	1.70464																						1.07533	0.918333
			2.58933	1.99504																						1.05233	0.865
			2.65701	1.94836																						0.844333	0.835
																										0.968667	0.964333
																										1.081	0.852333
																										1.065	0.905333
																										0.832667	0.853333
																										0.957333	0.839
																										1.073	0.926333
																										1.06067	0.843667
																										0.819333	0.875667
																										0.942	0.843
																										1.08433	0.817333
																										1.071	0.915667
																										0.813333	0.840667
																										0.94	0.866
																										1.103	0.829333
																										1.06267	0.795333
																										0.808333	0.905333
																										0.944167	0.831333
																										1.08567	0.850333
																										1.067	0.809
																										0.794	0.81
																										0.938	0.895
																										1.112	0.826333
																										1.08533	0.843667
																										0.789	0.801333
																										0.937333	0.808333
																											0.880333
																											0.819
																											0.831333
																											0.791333
																											0.8
																											0.87
																											0.813667
																											0.820667
																											0.779667
																											0.795
																											0.845
																											0.813333
																											0.811333
																											0.773333

## Sheet: Sup Fig 2
Fig S2b			Fig S2c
Control	dCPT1-RNAi #2		Control	dCPT1-RNAi #2
1.875	3.021		1.997	1.316
2.396	5.833		3.307	1.72
3.021	8.125		3.338	1.098
2.991	9.722		2.165	1.132
0.086	1.983		1.49	1.917
3.49	11.927
5.885	8.437

## Sheet: Sup Fig 3
Fig S3a			Fig S3b			Fig S3e			Fig S3f			Fig S3i
Control	C724>G6PD-RNAi		Control	CapaR>G6PD-RNAi		Control	PGD-RNAi		Control	PGD-RNAi		Control	PGD-RNAi
0.37209	0.336565		206.074	167.383		37.126	146		1279.22	2055.46		1.16808	1.26625
0.454303	0.421158		218.798	161.4		55.769	231.389		572.217	1830.05		1.15667	2.27578
0.526949	0.339064		231.843	129.458		64.97	165.289		942.1	1819.96		0.962261	1.40983
0.653845	0.179642		207.541	151.821		43.34	257.538		1087.05	1469.12		1.00168	1.08265
0.499492	0.226981		189.066	166.219		78.69	208.306		674.635	1498.5		0.873685	0.642471
0.539179	0.234185		211.417	178.576		81.111	190.631		792.71	1418.92		1.14753	0.699712
0.294844	0.458999		200.059	177.888		38.901	211.131		1085.11	2775.54		0.952982	0.861257
0.294844	0.417818		194.172	123.816		30.911	269.967		1400.84	3248.89		0.803916	1.32013
0.174246	0.225239		214.216	147.306		66.342	174.571		1251.13	2181.93		1.00426	1.66653
0.329461	0.364172		204.655	171		56.011	198.783		908.365	2639.7		0.895175	1.664
0.427029	0.175325					41.403	344.218		1026.6	2173.3		1.10857	1.99194
0.421832	0.21007					91.442	261.331		1329.42	2164.18		1.08756	1.66318
0.273786	0.342732					47.456	375.936		1004.49	1916.64			1.80145
0.247627	0.298288					89.424	325.413		1206.1	2945.83
0.503167	0.316951					90.312	116.461		906.105	2303.72
0.317532	0.237199					55.285	345.671		925.636	1887.51
0.338872	0.386317					43.986	330.094		1625.53	2481.84
0.175325	0.489635					0.081	228.08		1753.05	2516.55
	0.293494					35.673	281.347		1104.97	2774.32
						74.897	379.326		1543.94	3351.87
						96.284	528.716		1291.81	3483.58
						73.283	728.386		1382.36	2680.22
						81.192	397.889		826.285	2559
						99.028	441.148		1216.43	3890.92
						103.709	561.16		1610.44	2216.8
						89.263	684.562		1056.3	1472.67
						81.192	403.942		650.1	1716.09
						99.513	331.951		624.839	1520.05
						41.807	254.39		797.392	2739.62
						58.432	377.066		1119.25	2384.75
						43.179	390.221		861.796	1893.32
						67.472	384.411		1364.85	2323.41
						53.025	263.349		1169.29	2577.8
						42.21	564.469		1025.55	2501.29
						72.153	421.294		1026.04	2380.47
						34.301	410.398		740.977	1516.9
						66.987	577.705		1237.73	1743.61
						44.308	327.996		829.675	1591.31
						53.59	317.423		815.874	1919.23
						53.348	379.568		1767.98	1729.08
						35.996	296.278		824.671	2345.53
						29.7	341.232		1843.52	1496
						52.783	292.565		660.108	1462.91
						46.568	226.062		1108.12	2647.21
						39.224	207.015		1573.8	1799.22
						31.88	296.601		1819.71	2565.21
						32.687	198.622		675.523	3267.13
						29.055	506.44		987.297	1526.91
						44.712	311.855		1531.75	1410.2
						95.558	350.433		1783.56	1243.3
						48.425	270.774		1157.67	2349.72
						102.902	362.135		1248.06	2473.77
						43.098	263.833		584.646	1683.72
						82.483	348.012		774.228	1197.46
						79.013	296.924		1174.86	2253.92
						59.804	178.929		1322.47	2338.66
						76.753	275.94		1297.13	2264.9
						69.489	242.365		1477.84	1559.67
						77.56	305.963		1359.76	1879.2
						68.44	266.82		792.388	1763.62
						74.493	190.147		745.981	1402.13
						46.407	204.594		1386.96
						73.525	163.191		1711
						59.562	120.012		1675.33
						71.588	124.935		2121
						85.712	201.527		951.059
						61.338	224.69		1247.34
						77.318	152.295		1300.93
						0.081	150.52		823.057
						62.952	122.998		1303.83
						97.495	417.259		985.037
						95.316	242.204		1245.4
						55.123	283.365		980.759
						76.43	333.08		1002.87
						35.915	333.161		1155.65
						96.768	405.556		1271.31
						60.127	338.246		1104.73
						68.037	332.354		1463.47
						51.572	450.671		1226.76
						23.405	135.024		1141.21
						18.482	331.386		1154.2
						58.836	190.954		1232.49
						39.627	92.733		1255
						36.399	128.809		1409.4
						19.935	169.97		934.998
						27.198	193.376		1215.46
						15.657	117.591		694.812
						87.729	175.378
						98.221	196.523
						73.928	177.557
						57.867	288.126
						116.461	276.666
						93.137	193.86
						88.213	295.955
						63.275	221.785
						42.936	159.317
						71.991
						108.632
						117.752
						58.19
						66.422
						81.757
						98.06
						119.528
						108.552
						118.721
						135.992
						66.18
						144.951
						159.398
						116.945
						39.547
						41.322
						108.471
						77.399
						92.41
						36.318
